# Supplementary material for: Gas Chromatography–Mass Spectrometry Analysis of Volatile Organic Compounds from Three Endemic Iris Taxa: Headspace Solid-Phase Microextraction vs. Hydrodistillation
Source: Molecules. 2024 Aug 29;29(17):4107. doi: 10.3390/molecules29174107 (PMC11397506; doi:10.3390/molecules29174107)
Supplement: Supplementary file 1 [file molecules-29-04107-s001.zip]

Archive with 1 entries (1 files):
- molecules-3169141-supplementary.pdf
